# Supplementary material for: Attitudes of Asian and Polish Adolescents towards the Use of Ecological Innovations in CPR Training
Source: J Clin Med. 2023 Nov 5;12(21):6939. doi: 10.3390/jcm12216939 (PMC10648462; doi:10.3390/jcm12216939)
Supplement: Supplementary file 1 [file jcm-12-06939-s001.zip]

Archive with 1 entries (1 files):
- jcm-2645805-supplementary.pdf
